# Supplementary material for: Precision game engineering through reshaping strategic payoffs
Source: Sci Rep. 2024 Oct 24;14:25226. doi: 10.1038/s41598-024-72543-4 (PMC11502784; doi:10.1038/s41598-024-72543-4)
Supplement: Supplementary file 2 — Supplementary File 1. [file 41598_2024_72543_MOESM2_ESM.zip]

Archive with 50 entries (44 files):
- 41598_2024_72543_MOESM2_ESM/
- __MACOSX/._41598_2024_72543_MOESM2_ESM
- 41598_2024_72543_MOESM2_ESM/.DS_Store
- __MACOSX/41598_2024_72543_MOESM2_ESM/._.DS_Store
- 41598_2024_72543_MOESM2_ESM/environment.yml
- __MACOSX/41598_2024_72543_MOESM2_ESM/._environment.yml
- 41598_2024_72543_MOESM2_ESM/README.md
- __MACOSX/41598_2024_72543_MOESM2_ESM/._README.md
- 41598_2024_72543_MOESM2_ESM/2-player games/
- __MACOSX/41598_2024_72543_MOESM2_ESM/._2-player games
- 41598_2024_72543_MOESM2_ESM/4-player games/
- __MACOSX/41598_2024_72543_MOESM2_ESM/._4-player games
- 41598_2024_72543_MOESM2_ESM/matrices/
- __MACOSX/41598_2024_72543_MOESM2_ESM/._matrices
- 41598_2024_72543_MOESM2_ESM/2-player games/NashEqFinder.py
- __MACOSX/41598_2024_72543_MOESM2_ESM/2-player games/._NashEqFinder.py
- 41598_2024_72543_MOESM2_ESM/2-player games/game.py
- __MACOSX/41598_2024_72543_MOESM2_ESM/2-player games/._game.py
- 41598_2024_72543_MOESM2_ESM/2-player games/__pycache__/
- __MACOSX/41598_2024_72543_MOESM2_ESM/2-player games/.___pycache__
- 41598_2024_72543_MOESM2_ESM/2-player games/Manuscript (2-player games).ipynb
- __MACOSX/41598_2024_72543_MOESM2_ESM/2-player games/._Manuscript (2-player games).ipynb
- 41598_2024_72543_MOESM2_ESM/2-player games/userError.py
- __MACOSX/41598_2024_72543_MOESM2_ESM/2-player games/._userError.py
- 41598_2024_72543_MOESM2_ESM/4-player games/Manuscript (4-player game).ipynb
- __MACOSX/41598_2024_72543_MOESM2_ESM/4-player games/._Manuscript (4-player game).ipynb
- 41598_2024_72543_MOESM2_ESM/4-player games/NashEqFinder.py
- __MACOSX/41598_2024_72543_MOESM2_ESM/4-player games/._NashEqFinder.py
- 41598_2024_72543_MOESM2_ESM/4-player games/game.py
- __MACOSX/41598_2024_72543_MOESM2_ESM/4-player games/._game.py
- 41598_2024_72543_MOESM2_ESM/4-player games/__pycache__/
- __MACOSX/41598_2024_72543_MOESM2_ESM/4-player games/.___pycache__
- 41598_2024_72543_MOESM2_ESM/4-player games/userError.py
- __MACOSX/41598_2024_72543_MOESM2_ESM/4-player games/._userError.py
- 41598_2024_72543_MOESM2_ESM/4-player games/output.txt
- __MACOSX/41598_2024_72543_MOESM2_ESM/4-player games/._output.txt
- 41598_2024_72543_MOESM2_ESM/matrices/payoff_matrix_5.txt
- __MACOSX/41598_2024_72543_MOESM2_ESM/matrices/._payoff_matrix_5.txt
- 41598_2024_72543_MOESM2_ESM/2-player games/__pycache__/NashEqFinder.cpython-38.pyc
- __MACOSX/41598_2024_72543_MOESM2_ESM/2-player games/__pycache__/._NashEqFinder.cpython-38.pyc
- 41598_2024_72543_MOESM2_ESM/2-player games/__pycache__/userError.cpython-38.pyc
- __MACOSX/41598_2024_72543_MOESM2_ESM/2-player games/__pycache__/._userError.cpython-38.pyc
- 41598_2024_72543_MOESM2_ESM/2-player games/__pycache__/game.cpython-38.pyc
- __MACOSX/41598_2024_72543_MOESM2_ESM/2-player games/__pycache__/._game.cpython-38.pyc
- 41598_2024_72543_MOESM2_ESM/4-player games/__pycache__/NashEqFinder.cpython-38.pyc
- __MACOSX/41598_2024_72543_MOESM2_ESM/4-player games/__pycache__/._NashEqFinder.cpython-38.pyc
- 41598_2024_72543_MOESM2_ESM/4-player games/__pycache__/userError.cpython-38.pyc
- __MACOSX/41598_2024_72543_MOESM2_ESM/4-player games/__pycache__/._userError.cpython-38.pyc
- 41598_2024_72543_MOESM2_ESM/4-player games/__pycache__/game.cpython-38.pyc
- __MACOSX/41598_2024_72543_MOESM2_ESM/4-player games/__pycache__/._game.cpython-38.pyc
