# Supplementary material for: Precision game engineering through reshaping strategic payoffs
Source: Sci Rep. 2024 Oct 24;14:25226. doi: 10.1038/s41598-024-72543-4 (PMC11502784; doi:10.1038/s41598-024-72543-4)
Supplement: Supplementary file 2 — Supplementary File 1. [file 41598_2024_72543_MOESM2_ESM.zip › 41598_2024_72543_MOESM2_ESM/environment.yml]

name: manuscript
channels:
  - defaults
  - https://conda.anaconda.org/gurobi
dependencies:
  - python=3.8.5
  - matplotlib
  # For exact reproducibility, use
  #     gurobipy version 11.0.0
  #     gurobi license: 1 year academic, version 11
  - gurobi=11.0.0
  - sympy>=1.9
  - pip
  - pip:
    - optlang==1.8.1
    - ipykernel
