# Supplementary material for: Precision game engineering through reshaping strategic payoffs
Source: Sci Rep. 2024 Oct 24;14:25226. doi: 10.1038/s41598-024-72543-4 (PMC11502784; doi:10.1038/s41598-024-72543-4)
Supplement: Supplementary file 2 — Supplementary File 1. [file 41598_2024_72543_MOESM2_ESM.zip › 41598_2024_72543_MOESM2_ESM/2-player games/game.py]

from __future__ import division
import sys, time, random
import numpy as np
from copy import deepcopy
from itertools import product
import userError
from NashEqFinder import NashEqFinder

class game(object):
    """
    This is a general class holding information for a N-player game 

    METHODS:
    -------
    find_NashEq: Find the pure strategy Nash equilibrium of the game

    Ali R. Zomorrodi - Daniel Segre lab @ Boston University
    Last updated: July-06-2017
    """
    def __init__(self, game_name, players_names, players_strategies, payoff_matrix, players_strategiesDetails = None, pureNashEq = None, **additional_args):
       """
       INPUTS:    
       -------
       game_name: 
       A string containing the name of the game (e.g., 'Prisoner;s dilemma') 

       players_names: 
       A list of strings containing the name of game players

       players_strategies: 
       A dictionary whose keys are the names of players and values are a list of strings 
       containing the names of strategies played by that player. Example:
       {'player1':['strategy1','strategy2'], 'player2':['strategy1','strategy2','strategy3']}

       payoff_matrix: 
       Payoff matrix of the game. This is a dictionary with keys and values as follow: 
           Keys: 
           Tuple of tuples where each inner tuple has two elements:
           The first element is the name of the player
           The second element is the name of the strategy. 
           Note that keys cannot be a dictionary or a list because pythong
           will complain if the keys are not tuples

           Values: 
           A dictionary with keys and values as follows:
           Keys: Name of the players
           Values: Their payoff

           Example: If we have two players p1 and p2 and each can play strategies s1 or s2,
                    then the payoff_matrix is as follows: 
                    {(('p1','s1),('p2','s1')):{'p1':2,'p2':3},
                    (('p1','s1'),('p2','s2')):{'p1':0,'p':1}}

       players_strategiesDetails (optional input): 
       A diciotnary of dictionaries. The keys of the main dictionary are the names of  the game 
       palyers. The values are another dictionary. The keys of this inner dictionary are the 
       names of strategies that could be taken by that player  and the values can be any 
       data type that the user may wish (such as a list, tuple, etc). This is particularly 
       useful as sometimes a strategy invovles multiple simultaneous actions. For example, a  
       strategy by a microbial strain can be to produce three different compounds. In this case 
       the exchange rxns correspondong to those three compounds can be used as the values 
       of the inner dicitonary. Example:
       {'player1':{'strategy1':['EX_m1','EX_m2',EX_m2'],
        'strategy2':['Ex_m4']'},'player2':{'strategy1':['EX_m5'],
        'strategy2':['EX_m6','EX_m7']}'} 

       pureNashEq (optional input: 
       Pure strategy Nash equilibria of the game. This is a list of tuples whose elements are 
       the elements of the payoff matrix that are pure strategy Nash equilibria of the game. 
       For example, 
       [(('player1','strategy1'),('player2','strategy2')),(('player1','strategy3'),('player2','strategy5'))]

       additional_args: 
       Additoinal arguments, which are entered as normal but they are converted to a dictionary 
       whose keys are the names of the arguments and values are the values of those arguments
       """

       # Game name 
       self.game_name = game_name

       # Names of the game players
       self.players_names = players_names[:]

       # Number of the game players
       self.numberOfPlayers = len(self.players_names) 

       # Players strategies 
       self.players_strategies = players_strategies.copy()

       # Strategy details 
       self.players_strategiesDetails = deepcopy(players_strategiesDetails)

       #-- Payoff matrix of the game --
       # First check if the total number of elements of the payoff matrix is equal to the 
       # product of the number of strategies for each player. 

       # The set of all strategies based on payoff_matrix 
       strategy_set_payoff_matrix = payoff_matrix.keys()

       # The list of strategies based on players_strategies for different types of players      
       # Two-player game
       listOfStrategies = []
       for player in self.players_names:
          listOfStrategies.append([(player,k) for k in self.players_strategies[player]]) 
       strategy_set = [k for k in product(*listOfStrategies)]
             
       if set(strategy_set_payoff_matrix) == set(strategy_set):
          self.payoff_matrix = deepcopy(payoff_matrix) 
       else:
          raise userError("The set of strategies given in the payoff matrix does not match those given for each player.\nStrategies in the payoff matrix = {}\n\nStrategies in strategy_set: {}\n\nStrategies in payoff matrix but not in players's strategies: {}\n\nStrategies not in payoff matrx but in player's strategies: {}".format(set(strategy_set_payoff_matrix), set(strategy_set), [s for s in strategy_set_payoff_matrix if s not in strategy_set], [s for s in strategy_set if s not in strategy_set_payoff_matrix]))

       # A list of tuples whose elements are the elements of the payoff matrix that are pure 
       # strategy Nash equilibria of the game. For example, 
       # [(('player1','strategy1'),('player2','strategy2')),(('player1','strategy3'),('player2','strategy5'))] 
       self.pureNashEq = deepcopy(pureNashEq)

       # Additoinal arguments. Additional arguments should be entered as normal but they are 
       # converted to a dictionary whose keys are the names of the arguments and values are 
       # the values of  those arguments
       argnames = additional_args.keys()
       argvals = additional_args.values()
       for argname in argnames:
         exec("self." + argname + " = " +"additional_args['" + argname + "']")

    def find_NashEq(self,NashEq_type = 'pure', stdout_msgs = True):
        """
        Finds the Nash equilibrium of the game using the NashEq Finder algorithm
        """
        NashEqFinder_inst = NashEqFinder(game = self,stdout_msgs = stdout_msgs, NashEq_type = NashEq_type)
        [Nash_equilibria,exit_flag] = NashEqFinder_inst.run()
        if NashEq_type.lower() == 'pure':
            self.pureNash_equilibria = Nash_equilibria
            self.pureNashEq_exitflag = exit_flag
        elif NashEq_type.lower() == 'mixed':
            self.mixedNash_equilibria = Nash_equilibria
            self.mixedNashEq_exitflag = exit_flag

    def create_symmetric_payoff_matrix(self):
        """
        Creates the payoff matrix of a symmetric game where players' names are removed
        and we just deal with strategy combinations.

        Example: If the payoff matrix of the game is as follows:
        payoff_matrix = {(('player1','C'),('player2','C')):{'player1':5,'player2':5},
                         (('player1','C'),('player2','D')):{'player1':10,'player2':1},
                         (('player1','D'),('player2','C')):{'player1':1,'player2':10},
                         (('player1','D'),('player2','D')):{'player1':1,'player2':1}}             
        then the payoff matrix of the symmetric game will be a dictionary as follows 
        payoff_matrix_symmetric = [('C':'C'):{'C':5, 'C':5},
                                   ('C','D'):{'C':10,'D':1},
                                   ('D':'D'):{'D':1, 'D':1}]             
        """
        # Essentially, what we need to do here is to remove the players names from keys of th epayoff matrix 
        # and replace the players' names in the values of the payoff matrix with their corresponding strategy
        self.symmetric_payoff_matrix = {}

        for players_strategies in self.payoff_matrix.keys():
            players_strategies_dict = dict(players_strategies)

            # Key fo the payoff matrix 
            symPayoffMatrix_key = tuple(sorted(players_strategies_dict.values()))
        
            if symPayoffMatrix_key not in self.symmetric_payoff_matrix.keys():
                symPayoffMatrix_value = {} # Corresponding entry of the symmetric_payoff_matrix

                for player_name in self.payoff_matrix[players_strategies].keys():
                    symPayoffMatrix_value[players_strategies_dict[player_name]] = self.payoff_matrix[players_strategies][player_name]

                self.symmetric_payoff_matrix[symPayoffMatrix_key] = symPayoffMatrix_value
