# Supplementary material for: Precision game engineering through reshaping strategic payoffs
Source: Sci Rep. 2024 Oct 24;14:25226. doi: 10.1038/s41598-024-72543-4 (PMC11502784; doi:10.1038/s41598-024-72543-4)
Supplement: Supplementary file 2 — Supplementary File 1. [file 41598_2024_72543_MOESM2_ESM.zip › 41598_2024_72543_MOESM2_ESM/2-player games/Manuscript (2-player games).ipynb]

# %% [code]
import gurobipy

# %% [code]
from NashEqFinder import *
from game import *

# %% [code]
# --------- Helper Functions ------
def read_matrix(payoff_matrix, SIZE):
    with open(f"../matrices/payoff_matrix_{SIZE}.txt", "r") as f:
        lines = f.readlines()
        for i in range(SIZE):
            for j in range(SIZE):
                payoff_matrix[(('player1', f"S{i+1}"), ('player2', f"S{j+1}"))] = \
                    {'player1': int(lines[i].split()[2*j]), 'player2': int(lines[i].split()[2*j+1])}

# --------- Sample implementation ------
def run_prisoners_dilemma():
    print("\n---- Prisoner's Dilemma ----")
    # Pure strategy Nash eq = (D,D)
    game_name = "Prisoner's Dilemma"
    numberOfPlayers = 2
    players_names = ['player1','player2']
    players_strategies = {}
    players_strategies['player1'] = ['C','D']
    players_strategies['player2'] = ['C','D']
    payoff_matrix = {}
    payoff_matrix[(('player1','C'),('player2','C'))] = {'player1':-1,'player2':-1}
    payoff_matrix[(('player1','C'),('player2','D'))] = {'player1':-4,'player2':0}
    payoff_matrix[(('player1','D'),('player2','C'))] = {'player1':0,'player2':-4}
    payoff_matrix[(('player1','D'),('player2','D'))] = {'player1':-3,'player2':-3}
    # Define an instance of the game
    PD = game(game_name, players_names, players_strategies, payoff_matrix)
    # Define an instance of the NashEqFinder
    NashEqFinderInst = NashEqFinder(PD, stdout_msgs=False, stdout_timing=False)
    [Nash_equilibria, exit_flag, game_payoff_matrix] = NashEqFinderInst.optlangRun()
    show_matrix_original(game_payoff_matrix, game_payoff_matrix, Nash_equilibria, players_strategies['player1'], "Original Payoff Matrix", [])
    # Format the Nash equilibria to be a list of tuples
    original_nasheq_cells = [(cell[0], cell[1]) for cell in Nash_equilibria]
    print("Original Nash equilibria:", original_nasheq_cells)
    NashEqFinderInst.newEquilibria(nasheq_cells=[(('player1','C'), ('player2','C'))],
                                   strategies=['C', 'D'],
                                   original_nasheq_cells=original_nasheq_cells)
    # Find the new equilibria
    [Nash_equilibria, exit_flag, game_payoff_matrix] = NashEqFinderInst.optlangRun()


def run_snowdrift():
    print ("\n---- Snowdrift's Dilemma ----")
    # Pure strategy Nash eq = [(C,C), (D,D)]
    game_name = "Snowdrift's Dilemma"
    numberOfPlayers = 2
    players_names = ['player1','player2']
    players_strategies = {}
    players_strategies['player1'] = ['C','D']
    players_strategies['player2'] = ['C','D']
    payoff_matrix = {}
    payoff_matrix[(('player1','C'),('player2','C'))] = {'player1':3,'player2':3}
    payoff_matrix[(('player1','C'),('player2','D'))] = {'player1':1,'player2':5}
    payoff_matrix[(('player1','D'),('player2','C'))] = {'player1':5,'player2':1}
    payoff_matrix[(('player1','D'),('player2','D'))] = {'player1':0,'player2':0}
    # Define an instance of the game
    SD = game(game_name, players_names, players_strategies, payoff_matrix)
    # Define an instance of the NashEqFinder
    NashEqFinderInst = NashEqFinder(SD, stdout_msgs=False, stdout_timing=False)
    [Nash_equilibria, exit_flag, game_payoff_matrix] = NashEqFinderInst.optlangRun()
    show_matrix_original(game_payoff_matrix, game_payoff_matrix, Nash_equilibria, players_strategies['player1'], "Original Payoff Matrix", [])
    # Format the Nash equilibria to be a list of tuples
    original_nasheq_cells = [(cell[0], cell[1]) for cell in Nash_equilibria]
    print("Original Nash equilibria:", original_nasheq_cells)
    NashEqFinderInst.newEquilibria(nasheq_cells=[(('player1','C'), ('player2','C'))],
                                   strategies=['C', 'D'],
                                   original_nasheq_cells=original_nasheq_cells)
    # Find the new equilibria
    [Nash_equilibria, exit_flag, game_payoff_matrix] = NashEqFinderInst.optlangRun()

def run_5_by_5():
    """ 5 by 5 """
    SIZE = 5
    game_name = f"{SIZE} strategies"
    players_names = ['player1','player2']
    players_strategies = {}
    strategies = ['S' + str(i) for i in range(1,SIZE+1)]
    players_strategies['player1'] = strategies
    players_strategies['player2'] = strategies
    payoff_matrix = {}
    read_matrix(payoff_matrix, SIZE)
    PD = game(game_name, players_names, players_strategies, payoff_matrix)
    NashEqFinderInst = NashEqFinder(PD, optimization_solver='gurobi', stdout_msgs=False, stdout_timing=False)
    [Nash_equilibria, exit_flag, game_payoff_matrix] = NashEqFinderInst.optlangRun()
    show_matrix_original(game_payoff_matrix, game_payoff_matrix, Nash_equilibria, strategies, "Original Payoff Matrix", [])
    original_nasheq_cells = [(cell[0], cell[1]) for cell in Nash_equilibria]
    print("Original Nash equilibria:", original_nasheq_cells)
    i = 5
    j = 2
    print("original_nasheq_cells:", original_nasheq_cells)
    NashEqFinderInst.newEquilibria(nasheq_cells=[(('player1',f'S{i}'), ('player2',f'S{j}'))],
                                  strategies=strategies,
                                  original_nasheq_cells=original_nasheq_cells)

# %% [code]
run_prisoners_dilemma()

# %% [code]
run_snowdrift()

# %% [code]
run_5_by_5()
