# Supplementary material for: Precision game engineering through reshaping strategic payoffs
Source: Sci Rep. 2024 Oct 24;14:25226. doi: 10.1038/s41598-024-72543-4 (PMC11502784; doi:10.1038/s41598-024-72543-4)
Supplement: Supplementary file 2 — Supplementary File 1. [file 41598_2024_72543_MOESM2_ESM.zip › 41598_2024_72543_MOESM2_ESM/2-player games/userError.py]

class userError(Exception):
    """ 
    A calss for returning user defined errors 

    See the section titled "8.5. User-defined Exceptions" in Python's documentation:
    https://docs.python.org/2/tutorial/errors.html
    """
    def __init__(self, error_msgs = ''):
        self.error = '\n**ERROR! ' + str(error_msgs) + '\n'

    def __str__(self):
        return self.error
