# Supplementary material for: Precision game engineering through reshaping strategic payoffs
Source: Sci Rep. 2024 Oct 24;14:25226. doi: 10.1038/s41598-024-72543-4 (PMC11502784; doi:10.1038/s41598-024-72543-4)
Supplement: Supplementary file 2 — Supplementary File 1. [file 41598_2024_72543_MOESM2_ESM.zip › 41598_2024_72543_MOESM2_ESM/4-player games/output.txt]

Changed cells for solution 1:
Cell: (('player1', 'C'), ('player2', 'C'), ('player3', 'C'), ('player4', 'C')) | Player: player1 | Sign: plus | Value: 5.02
Cell: (('player1', 'C'), ('player2', 'C'), ('player3', 'C'), ('player4', 'C')) | Player: player3 | Sign: plus | Value: 1.02
Cell: (('player1', 'C'), ('player2', 'C'), ('player3', 'C'), ('player4', 'C')) | Player: player4 | Sign: plus | Value: 2.02
Cell: (('player1', 'D'), ('player2', 'D'), ('player3', 'D'), ('player4', 'C')) | Player: player4 | Sign: plus | Value: 0.01999999999952706

Changed cells for solution 2:
Cell: (('player1', 'C'), ('player2', 'C'), ('player3', 'C'), ('player4', 'D')) | Player: player4 | Sign: minus | Value: 2.02
Cell: (('player1', 'C'), ('player2', 'C'), ('player3', 'D'), ('player4', 'C')) | Player: player3 | Sign: minus | Value: 1.02
Cell: (('player1', 'D'), ('player2', 'C'), ('player3', 'C'), ('player4', 'C')) | Player: player1 | Sign: minus | Value: 5.02
Cell: (('player1', 'D'), ('player2', 'D'), ('player3', 'D'), ('player4', 'C')) | Player: player4 | Sign: plus | Value: 0.019999999999754436

Changed cells for solution 3:
Cell: (('player1', 'C'), ('player2', 'C'), ('player3', 'C'), ('player4', 'C')) | Player: player3 | Sign: plus | Value: 1.0199999999999871
Cell: (('player1', 'C'), ('player2', 'C'), ('player3', 'C'), ('player4', 'D')) | Player: player4 | Sign: minus | Value: 2.019999999999989
Cell: (('player1', 'D'), ('player2', 'C'), ('player3', 'C'), ('player4', 'C')) | Player: player1 | Sign: minus | Value: 5.019999999999985
Cell: (('player1', 'D'), ('player2', 'D'), ('player3', 'D'), ('player4', 'C')) | Player: player4 | Sign: plus | Value: 0.019999999998641993

Changed cells for solution 4:
Cell: (('player1', 'C'), ('player2', 'C'), ('player3', 'C'), ('player4', 'C')) | Player: player3 | Sign: plus | Value: 1.0199999999999871
Cell: (('player1', 'C'), ('player2', 'C'), ('player3', 'C'), ('player4', 'C')) | Player: player4 | Sign: plus | Value: 2.019999999999989
Cell: (('player1', 'D'), ('player2', 'C'), ('player3', 'C'), ('player4', 'C')) | Player: player1 | Sign: minus | Value: 5.019999999999985
Cell: (('player1', 'D'), ('player2', 'D'), ('player3', 'D'), ('player4', 'C')) | Player: player4 | Sign: plus | Value: 0.019999999998641993

Changed cells for solution 5:
Cell: (('player1', 'C'), ('player2', 'C'), ('player3', 'C'), ('player4', 'C')) | Player: player4 | Sign: plus | Value: 2.019999999999989
Cell: (('player1', 'C'), ('player2', 'C'), ('player3', 'D'), ('player4', 'C')) | Player: player3 | Sign: minus | Value: 1.0199999999999871
Cell: (('player1', 'D'), ('player2', 'C'), ('player3', 'C'), ('player4', 'C')) | Player: player1 | Sign: minus | Value: 5.019999999999985
Cell: (('player1', 'D'), ('player2', 'D'), ('player3', 'D'), ('player4', 'C')) | Player: player4 | Sign: plus | Value: 0.019999999998641993

Changed cells for solution 6:
Cell: (('player1', 'C'), ('player2', 'C'), ('player3', 'C'), ('player4', 'C')) | Player: player1 | Sign: plus | Value: 5.019999999999978
Cell: (('player1', 'C'), ('player2', 'C'), ('player3', 'C'), ('player4', 'C')) | Player: player3 | Sign: plus | Value: 1.0199999999999747
Cell: (('player1', 'C'), ('player2', 'C'), ('player3', 'C'), ('player4', 'D')) | Player: player4 | Sign: minus | Value: 2.0199999999999747
Cell: (('player1', 'D'), ('player2', 'D'), ('player3', 'D'), ('player4', 'C')) | Player: player4 | Sign: plus | Value: 0.019999999998590923

Changed cells for solution 7:
Cell: (('player1', 'C'), ('player2', 'C'), ('player3', 'C'), ('player4', 'C')) | Player: player1 | Sign: plus | Value: 5.019999999999978
Cell: (('player1', 'C'), ('player2', 'C'), ('player3', 'C'), ('player4', 'C')) | Player: player4 | Sign: plus | Value: 2.019999999999957
Cell: (('player1', 'C'), ('player2', 'C'), ('player3', 'D'), ('player4', 'C')) | Player: player3 | Sign: minus | Value: 1.019999999999957
Cell: (('player1', 'D'), ('player2', 'D'), ('player3', 'D'), ('player4', 'C')) | Player: player4 | Sign: plus | Value: 0.019999999998590923

Changed cells for solution 8:
Cell: (('player1', 'C'), ('player2', 'C'), ('player3', 'C'), ('player4', 'C')) | Player: player1 | Sign: plus | Value: 5.019999999999978
Cell: (('player1', 'C'), ('player2', 'C'), ('player3', 'C'), ('player4', 'D')) | Player: player4 | Sign: minus | Value: 2.0199999999999747
Cell: (('player1', 'C'), ('player2', 'C'), ('player3', 'D'), ('player4', 'C')) | Player: player3 | Sign: minus | Value: 1.0199999999999747
Cell: (('player1', 'D'), ('player2', 'D'), ('player3', 'D'), ('player4', 'C')) | Player: player4 | Sign: plus | Value: 0.019999999998590923

Changed cells for solution 9:
Cell: (('player1', 'C'), ('player2', 'C'), ('player3', 'C'), ('player4', 'C')) | Player: player1 | Sign: plus | Value: 5.02
Cell: (('player1', 'C'), ('player2', 'C'), ('player3', 'C'), ('player4', 'C')) | Player: player3 | Sign: plus | Value: 1.02
Cell: (('player1', 'C'), ('player2', 'C'), ('player3', 'C'), ('player4', 'C')) | Player: player4 | Sign: plus | Value: 2.02
Cell: (('player1', 'C'), ('player2', 'D'), ('player3', 'D'), ('player4', 'D')) | Player: player1 | Sign: plus | Value: 3.019999999999996

Changed cells for solution 10:
Cell: (('player1', 'C'), ('player2', 'C'), ('player3', 'C'), ('player4', 'C')) | Player: player1 | Sign: plus | Value: 5.02
Cell: (('player1', 'C'), ('player2', 'C'), ('player3', 'C'), ('player4', 'D')) | Player: player4 | Sign: minus | Value: 2.02
Cell: (('player1', 'C'), ('player2', 'C'), ('player3', 'D'), ('player4', 'C')) | Player: player3 | Sign: minus | Value: 1.02
Cell: (('player1', 'D'), ('player2', 'D'), ('player3', 'C'), ('player4', 'D')) | Player: player3 | Sign: plus | Value: 3.019999999999996

Changed cells for solution 11:
Cell: (('player1', 'C'), ('player2', 'C'), ('player3', 'C'), ('player4', 'D')) | Player: player4 | Sign: minus | Value: 2.02
Cell: (('player1', 'C'), ('player2', 'C'), ('player3', 'D'), ('player4', 'C')) | Player: player3 | Sign: minus | Value: 1.02
Cell: (('player1', 'D'), ('player2', 'C'), ('player3', 'C'), ('player4', 'C')) | Player: player1 | Sign: minus | Value: 5.02
Cell: (('player1', 'D'), ('player2', 'D'), ('player3', 'C'), ('player4', 'D')) | Player: player3 | Sign: plus | Value: 3.0199999999990723

Changed cells for solution 12:
Cell: (('player1', 'C'), ('player2', 'C'), ('player3', 'C'), ('player4', 'C')) | Player: player3 | Sign: plus | Value: 1.02
Cell: (('player1', 'C'), ('player2', 'C'), ('player3', 'C'), ('player4', 'D')) | Player: player4 | Sign: minus | Value: 2.02
Cell: (('player1', 'C'), ('player2', 'D'), ('player3', 'D'), ('player4', 'D')) | Player: player1 | Sign: plus | Value: 3.0199999999990723
Cell: (('player1', 'D'), ('player2', 'C'), ('player3', 'C'), ('player4', 'C')) | Player: player1 | Sign: minus | Value: 5.02

Changed cells for solution 13:
Cell: (('player1', 'C'), ('player2', 'C'), ('player3', 'C'), ('player4', 'D')) | Player: player4 | Sign: minus | Value: 2.02
Cell: (('player1', 'C'), ('player2', 'C'), ('player3', 'D'), ('player4', 'C')) | Player: player3 | Sign: minus | Value: 1.02
Cell: (('player1', 'C'), ('player2', 'D'), ('player3', 'D'), ('player4', 'D')) | Player: player1 | Sign: plus | Value: 3.019999999997
Cell: (('player1', 'D'), ('player2', 'C'), ('player3', 'C'), ('player4', 'C')) | Player: player1 | Sign: minus | Value: 5.02

Changed cells for solution 14:
Cell: (('player1', 'C'), ('player2', 'C'), ('player3', 'C'), ('player4', 'C')) | Player: player1 | Sign: plus | Value: 5.02
Cell: (('player1', 'C'), ('player2', 'C'), ('player3', 'C'), ('player4', 'C')) | Player: player3 | Sign: plus | Value: 1.02
Cell: (('player1', 'C'), ('player2', 'C'), ('player3', 'C'), ('player4', 'D')) | Player: player4 | Sign: minus | Value: 2.02
Cell: (('player1', 'C'), ('player2', 'D'), ('player3', 'D'), ('player4', 'D')) | Player: player1 | Sign: plus | Value: 3.019999999997

Changed cells for solution 15:
Cell: (('player1', 'C'), ('player2', 'C'), ('player3', 'C'), ('player4', 'C')) | Player: player4 | Sign: plus | Value: 2.0199999999999747
Cell: (('player1', 'C'), ('player2', 'C'), ('player3', 'D'), ('player4', 'C')) | Player: player3 | Sign: minus | Value: 1.02
Cell: (('player1', 'C'), ('player2', 'D'), ('player3', 'D'), ('player4', 'D')) | Player: player1 | Sign: plus | Value: 3.019999999997
Cell: (('player1', 'D'), ('player2', 'C'), ('player3', 'C'), ('player4', 'C')) | Player: player1 | Sign: minus | Value: 5.02

Changed cells for solution 16:
Cell: (('player1', 'C'), ('player2', 'C'), ('player3', 'C'), ('player4', 'C')) | Player: player3 | Sign: plus | Value: 1.019999999999957
Cell: (('player1', 'C'), ('player2', 'C'), ('player3', 'C'), ('player4', 'C')) | Player: player4 | Sign: plus | Value: 2.019999999999957
Cell: (('player1', 'C'), ('player2', 'D'), ('player3', 'D'), ('player4', 'D')) | Player: player1 | Sign: plus | Value: 3.019999999997
Cell: (('player1', 'D'), ('player2', 'C'), ('player3', 'C'), ('player4', 'C')) | Player: player1 | Sign: minus | Value: 5.02

Changed cells for solution 17:
Cell: (('player1', 'C'), ('player2', 'C'), ('player3', 'C'), ('player4', 'C')) | Player: player1 | Sign: plus | Value: 5.019999999999964
Cell: (('player1', 'C'), ('player2', 'C'), ('player3', 'C'), ('player4', 'D')) | Player: player4 | Sign: minus | Value: 2.02
Cell: (('player1', 'C'), ('player2', 'C'), ('player3', 'D'), ('player4', 'C')) | Player: player3 | Sign: minus | Value: 1.02
Cell: (('player1', 'C'), ('player2', 'D'), ('player3', 'D'), ('player4', 'D')) | Player: player1 | Sign: plus | Value: 3.019999999997

Changed cells for solution 18:
Cell: (('player1', 'C'), ('player2', 'C'), ('player3', 'C'), ('player4', 'C')) | Player: player1 | Sign: plus | Value: 5.02
Cell: (('player1', 'C'), ('player2', 'C'), ('player3', 'C'), ('player4', 'C')) | Player: player4 | Sign: plus | Value: 2.019999999999957
Cell: (('player1', 'C'), ('player2', 'C'), ('player3', 'D'), ('player4', 'C')) | Player: player3 | Sign: minus | Value: 1.02
Cell: (('player1', 'C'), ('player2', 'D'), ('player3', 'D'), ('player4', 'D')) | Player: player1 | Sign: plus | Value: 3.019999999997

Changed cells for solution 19:
Cell: (('player1', 'C'), ('player2', 'C'), ('player3', 'C'), ('player4', 'C')) | Player: player1 | Sign: plus | Value: 5.019999999999978
Cell: (('player1', 'C'), ('player2', 'C'), ('player3', 'C'), ('player4', 'C')) | Player: player3 | Sign: plus | Value: 1.0199999999999747
Cell: (('player1', 'C'), ('player2', 'C'), ('player3', 'C'), ('player4', 'C')) | Player: player4 | Sign: plus | Value: 2.0199999999999747
Cell: (('player1', 'D'), ('player2', 'D'), ('player3', 'C'), ('player4', 'D')) | Player: player3 | Sign: plus | Value: 3.019999999997

Changed cells for solution 20:
Cell: (('player1', 'C'), ('player2', 'C'), ('player3', 'C'), ('player4', 'C')) | Player: player4 | Sign: plus | Value: 2.02
Cell: (('player1', 'C'), ('player2', 'C'), ('player3', 'D'), ('player4', 'C')) | Player: player3 | Sign: minus | Value: 1.02
Cell: (('player1', 'D'), ('player2', 'C'), ('player3', 'C'), ('player4', 'C')) | Player: player1 | Sign: minus | Value: 5.02
Cell: (('player1', 'D'), ('player2', 'D'), ('player3', 'C'), ('player4', 'D')) | Player: player3 | Sign: plus | Value: 3.0199999999990723

Changed cells for solution 21:
Cell: (('player1', 'C'), ('player2', 'C'), ('player3', 'C'), ('player4', 'C')) | Player: player1 | Sign: plus | Value: 5.02
Cell: (('player1', 'C'), ('player2', 'C'), ('player3', 'C'), ('player4', 'C')) | Player: player4 | Sign: plus | Value: 2.02
Cell: (('player1', 'C'), ('player2', 'C'), ('player3', 'D'), ('player4', 'C')) | Player: player3 | Sign: minus | Value: 1.02
Cell: (('player1', 'D'), ('player2', 'D'), ('player3', 'C'), ('player4', 'D')) | Player: player3 | Sign: plus | Value: 3.0199999999990723

Changed cells for solution 22:
Cell: (('player1', 'C'), ('player2', 'C'), ('player3', 'C'), ('player4', 'C')) | Player: player3 | Sign: plus | Value: 1.02
Cell: (('player1', 'C'), ('player2', 'C'), ('player3', 'C'), ('player4', 'D')) | Player: player4 | Sign: minus | Value: 2.02
Cell: (('player1', 'D'), ('player2', 'C'), ('player3', 'C'), ('player4', 'C')) | Player: player1 | Sign: minus | Value: 5.02
Cell: (('player1', 'D'), ('player2', 'D'), ('player3', 'C'), ('player4', 'D')) | Player: player3 | Sign: plus | Value: 3.019999999997

Changed cells for solution 23:
Cell: (('player1', 'C'), ('player2', 'C'), ('player3', 'C'), ('player4', 'C')) | Player: player3 | Sign: plus | Value: 1.02
Cell: (('player1', 'C'), ('player2', 'C'), ('player3', 'C'), ('player4', 'C')) | Player: player4 | Sign: plus | Value: 2.02
Cell: (('player1', 'D'), ('player2', 'C'), ('player3', 'C'), ('player4', 'C')) | Player: player1 | Sign: minus | Value: 5.02
Cell: (('player1', 'D'), ('player2', 'D'), ('player3', 'C'), ('player4', 'D')) | Player: player3 | Sign: plus | Value: 3.019999999997

Changed cells for solution 24:
Cell: (('player1', 'C'), ('player2', 'C'), ('player3', 'C'), ('player4', 'C')) | Player: player1 | Sign: plus | Value: 5.019999999999936
Cell: (('player1', 'C'), ('player2', 'C'), ('player3', 'C'), ('player4', 'C')) | Player: player3 | Sign: plus | Value: 1.0199999999999214
Cell: (('player1', 'C'), ('player2', 'C'), ('player3', 'C'), ('player4', 'D')) | Player: player4 | Sign: minus | Value: 2.0199999999999747
Cell: (('player1', 'D'), ('player2', 'D'), ('player3', 'C'), ('player4', 'D')) | Player: player3 | Sign: plus | Value: 3.019999999997

Changed cells for solution 25:
Cell: (('player1', 'C'), ('player2', 'C'), ('player3', 'C'), ('player4', 'C')) | Player: player1 | Sign: plus | Value: 5.02
Cell: (('player1', 'C'), ('player2', 'C'), ('player3', 'C'), ('player4', 'C')) | Player: player3 | Sign: plus | Value: 1.02
Cell: (('player1', 'C'), ('player2', 'C'), ('player3', 'C'), ('player4', 'C')) | Player: player4 | Sign: plus | Value: 2.02
Cell: (('player1', 'D'), ('player2', 'C'), ('player3', 'D'), ('player4', 'D')) | Player: player2 | Sign: plus | Value: 7.02

Changed cells for solution 26:
Cell: (('player1', 'C'), ('player2', 'C'), ('player3', 'C'), ('player4', 'C')) | Player: player3 | Sign: plus | Value: 1.02
Cell: (('player1', 'C'), ('player2', 'C'), ('player3', 'C'), ('player4', 'D')) | Player: player4 | Sign: minus | Value: 2.02
Cell: (('player1', 'D'), ('player2', 'C'), ('player3', 'C'), ('player4', 'C')) | Player: player1 | Sign: minus | Value: 5.02
Cell: (('player1', 'D'), ('player2', 'C'), ('player3', 'D'), ('player4', 'D')) | Player: player2 | Sign: plus | Value: 7.02

Changed cells for solution 27:
Cell: (('player1', 'C'), ('player2', 'C'), ('player3', 'C'), ('player4', 'C')) | Player: player4 | Sign: plus | Value: 2.02
Cell: (('player1', 'C'), ('player2', 'C'), ('player3', 'D'), ('player4', 'C')) | Player: player3 | Sign: minus | Value: 1.02
Cell: (('player1', 'D'), ('player2', 'C'), ('player3', 'C'), ('player4', 'C')) | Player: player1 | Sign: minus | Value: 5.02
Cell: (('player1', 'D'), ('player2', 'C'), ('player3', 'D'), ('player4', 'D')) | Player: player2 | Sign: plus | Value: 7.019999999997481

Changed cells for solution 28:
Cell: (('player1', 'C'), ('player2', 'C'), ('player3', 'C'), ('player4', 'C')) | Player: player1 | Sign: plus | Value: 5.02
Cell: (('player1', 'C'), ('player2', 'C'), ('player3', 'C'), ('player4', 'D')) | Player: player4 | Sign: minus | Value: 2.02
Cell: (('player1', 'C'), ('player2', 'C'), ('player3', 'D'), ('player4', 'C')) | Player: player3 | Sign: minus | Value: 1.02
Cell: (('player1', 'D'), ('player2', 'C'), ('player3', 'D'), ('player4', 'D')) | Player: player2 | Sign: plus | Value: 7.019999999997481

Changed cells for solution 29:
Cell: (('player1', 'C'), ('player2', 'C'), ('player3', 'C'), ('player4', 'C')) | Player: player3 | Sign: plus | Value: 1.02
Cell: (('player1', 'C'), ('player2', 'C'), ('player3', 'C'), ('player4', 'C')) | Player: player4 | Sign: plus | Value: 2.02
Cell: (('player1', 'D'), ('player2', 'C'), ('player3', 'C'), ('player4', 'C')) | Player: player1 | Sign: minus | Value: 5.02
Cell: (('player1', 'D'), ('player2', 'C'), ('player3', 'D'), ('player4', 'D')) | Player: player2 | Sign: plus | Value: 7.019999999996344

Changed cells for solution 30:
Cell: (('player1', 'C'), ('player2', 'C'), ('player3', 'C'), ('player4', 'C')) | Player: player1 | Sign: plus | Value: 5.02
Cell: (('player1', 'C'), ('player2', 'C'), ('player3', 'C'), ('player4', 'C')) | Player: player4 | Sign: plus | Value: 2.02
Cell: (('player1', 'C'), ('player2', 'C'), ('player3', 'D'), ('player4', 'C')) | Player: player3 | Sign: minus | Value: 1.02
Cell: (('player1', 'D'), ('player2', 'C'), ('player3', 'D'), ('player4', 'D')) | Player: player2 | Sign: plus | Value: 7.019999999996344

Changed cells for solution 31:
Cell: (('player1', 'C'), ('player2', 'C'), ('player3', 'C'), ('player4', 'C')) | Player: player1 | Sign: plus | Value: 5.02
Cell: (('player1', 'C'), ('player2', 'C'), ('player3', 'C'), ('player4', 'C')) | Player: player3 | Sign: plus | Value: 1.02
Cell: (('player1', 'C'), ('player2', 'C'), ('player3', 'C'), ('player4', 'D')) | Player: player4 | Sign: minus | Value: 2.02
Cell: (('player1', 'D'), ('player2', 'C'), ('player3', 'D'), ('player4', 'D')) | Player: player2 | Sign: plus | Value: 7.019999999997481

Changed cells for solution 32:
Cell: (('player1', 'C'), ('player2', 'C'), ('player3', 'C'), ('player4', 'D')) | Player: player4 | Sign: minus | Value: 2.02
Cell: (('player1', 'C'), ('player2', 'C'), ('player3', 'D'), ('player4', 'C')) | Player: player3 | Sign: minus | Value: 1.02
Cell: (('player1', 'D'), ('player2', 'C'), ('player3', 'C'), ('player4', 'C')) | Player: player1 | Sign: minus | Value: 5.02
Cell: (('player1', 'D'), ('player2', 'C'), ('player3', 'D'), ('player4', 'D')) | Player: player2 | Sign: plus | Value: 7.019999999997481
