# Supplementary material for: Precision game engineering through reshaping strategic payoffs
Source: Sci Rep. 2024 Oct 24;14:25226. doi: 10.1038/s41598-024-72543-4 (PMC11502784; doi:10.1038/s41598-024-72543-4)
Supplement: Supplementary file 2 — Supplementary File 1. [file 41598_2024_72543_MOESM2_ESM.zip › 41598_2024_72543_MOESM2_ESM/matrices/payoff_matrix_5.txt]

-4 -14 -3 -13 -15 -13 -15 -1 -14 -15
-11 -9 0 -5 -12 -4 0 -13 -5 -12
-12 -9 -11 -6 0 0 -5 -9 -6 -5
-5 -7 -4 -6 -9 -1 -6 -4 -1 -5
-13 -10 -7 -8 -3 -10 -5 -1 -7 -14
